# Supplementary material for: Regulating AMPA Receptors with Isoxazole-4-Carboxamide Derivatives: An Electrophysiological Study
Source: J Xenobiot. 2025 Mar 8;15(2):40. doi: 10.3390/jox15020040 (PMC11932207; doi:10.3390/jox15020040)
Supplement: Supplementary file 1 [file jox-15-00040-s001.zip]

Archive with 1 entries (1 files):
- jox-3485237-supplementary.pdf
